# Supplementary material for: New Insights into the Lake Chad Basin Population Structure Revealed by High-Throughput Genotyping of Mitochondrial DNA Coding SNPs
Source: PLoS One. 2011 Apr 20;6(4):e18682. doi: 10.1371/journal.pone.0018682 (PMC3080428; doi:10.1371/journal.pone.0018682)
Supplement: Table S1 — mtSNP calling rates and number of phylogenetic inconcistencies in the global dataset. Mutation hits in Soares et al [33] are also given for the phylogenetic inconsistencies. (XLS) [file pone.0018682.s001.xls]

## Sheet: Hoja1
Table S1. Calling rate, genetic and phylogenetic inconcistencies in the global dataset. Mutation hits in Soares et al. [1] are also given for the phylogenetic inconsistencies.
mtSNP	Calling rate (%)	Number of replicates	Phylogenetic inconsistency	Soares et al. [1]
650C	10	35	0	-
711C	97	50	0	-
745+T	97	0	0	-
750A	98	27	0	-
769A	95	20	0	-
794C	98	50	0	-
825a	93	49	1	?825T
851G	94	20	0	-
921C	95	56	0	-
959T	98	36	0	-
1040C	96	49	0	-
1048T	95	25	0	-
1406C	93	51	0	-
1413C	96	45	0	-
1420C	95	56	0	-
1503A	95	20	0	-
1536G	81	23	1	6
1719A	94	24	1	31
2158C	30	51	0	-
2352C	92	54	1	5
2417g	96	29	0	-
2442C	88	47	0	-
2483C	95	56	0	-
2758A	93	31	0	-
2836a	45	24	0	-
2911T	96	20	0	-
3096C	95	44	0	-
3200a	95	45	0	-
3203G	93	23	0	-
3254a	95	24	0	-
3348G	99	35	1	1
3357A	90	20	0	-
3396C	97	51	0	-
3420T	98	34	0	-
3495a	93	23	0	-
3498g	96	21	0	-
3505G	96	30	0	-
3513T	98	33	0	-
3516a	98	35	0	-
3531A	83	24	7	10
3591A	99	36	0	-
3594T	89	66	0	-
3618C	93	44	0	-
3675G	94	21	0	-
3699g	94	24	0	-
3738T	95	24	0	-
3756G	98	33	0	-
3777C	95	45	0	-
3866C	95	59	0	-
3906a	92	56	0	-
3915A	96	36	3	8
3918A	96	30	0	-
3981G	92	29	0	-
4029a	97	23	0	-
4104G	94	31	0	-
4197T	95	24	0	-
4204C	90	48	0	-
4218C	86	46	0	-
4225G	99	36	1	3
4336C	94	46	0	-
4350T	95	23	0	-
4454a	94	44	1	1
4496T	95	21	0	-
4541A	97	25	0	-
4586C	99	51	0	-
4634C	95	44	0	-
4688C	94	55	0	-
4755C	81	52	0	-
4823C	95	49	0	-
4824G	91	30	0	-
4936T	96	21	0	-
5004C	94	53	0	-
5046A	92	23	0	-
5060T	90	30	0	-
5069t	94	21	0	-
5096C	94	59	0	-
5128G	1	29	0	-
5262A	96	30	0	-
5267C	97	49	0	-
5285G	96	44	0	-
5316A	95	20	0	-
5319G	99	36	0	-
5331a	95	24	0	-
5393C	98	52	0	-
5441G	92	20	0	-
5465C	92	55	0	-
5492C	35	57	0	-
5581G	97	24	0	-
5601T	99	34	0	-
5603T	94	49	0	-
5711G	95	22	0	-
5746A	1	0	0	-
5774a	81	56	0	-
5892C	92	58	0	-
5899+C	94	0	3	?
5911T	95	30	0	-
5954G	77	19	0	-
6053T	98	34	0	-
6167C	76	58	0	-
6266G	91	19	0	-
6377T	95	23	0	-
6401G	92	13	0	-
6587T	93	24	2	1
6614C	80	59	0	-
6620g	92	43	0	-
6663G	97	25	0	-
6680C	60	40	0	-
6689a	78	15	0	-
6827C	98	49	0	-
6917A	94	24	0	-
7028T	95	44	0	-
7148C	82	46	0	-
7175C	94	56	0	-
7235a	99	36	1	?transicio
7498A	89	25	8	2
7624a	99	51	0	-
7660C	94	45	0	-
7765G	89	23	0	-
7805A	97	25	0	-
7819a	99	45	0	-
7828G	91	24	0	-
7948T	98	33	0	-
7954C	97	52	0	-
7960G	95	24	0	-
7972G	92	21	0	-
8104C	95	59	0	-
8113a	93	44	0	-
8191G	91	24	0	-
8281-8289d	94	0	0	-
8392A	49	10	0	-
8428T	92	29	0	-
8604C	96	50	0	-
8650T	16	18	0	-
8703T	96	25	0	-
8781a	97	25	0	-
8784G	95	23	0	-
8790A	98	33	0	-
8943T	96	29	0	-
9079G	97	25	0	-
9337C	98	50	0	-
9438A	98	34	0	-
9545G	11	30	0	-
9575A	98	25	0	-
9731a	92	24	0	-
9932A	95	24	0	-
9941G	84	14	0	-
10031C	92	43	0	-
10044G	96	28	0	-
10070T	91	30	0	-
10286G	43	18	0	-
10321C	26	40	0	-
10373A	97	31	0	-
10398A	99	46	4	18
10400T	22	20	0	-
10694C	94	58	0	-
10700G	96	34	0	-
10783c	95	21	0	-
10819G	89	18	0	-
10895G	97	34	0	-
10903T	93	21	0	-
11002G	95	24	2	6
11065G	94	24	0	-
11164G	94	21	0	-
11257T	95	21	0	-
11269T	97	25	0	-
11287C	93	54	0	-
11377A	69	30	0	-
11518A	96	24	0	-
11571C	98	49	0	-
11590G	95	22	0	-
11719A	30	1	0	-
11767T	95	21	0	-
11914A	97	24	1	37
11944C	93	55	0	-
12049T	94	21	0	-
12246T	95	24	0	-
12308G	48	25	0	-
12346T	91	18	1	6
12361G	95	32	0	-
12469G	95	23	0	-
12557T	95	22	0	-
12612G	93	21	0	-
12693G	38	5	0	-
12705T	88	35	0	-
12798T	89	19	0	-
12816T	97	25	0	-
12930t	97	24	0	-
12950G	89	20	0	-
13105G	94	24	2	24
13111C	95	44	0	-
13197T	87	24	0	-
13542c	83	14	0	-
13637G	95	24	3	3
13752a	50	54	0	-
13789C	95	59	0	-
13800a	93	23	0	-
13914a	19	29	0	-
13980A	95	21	1	4
13981T	95	30	0	-
14034C	95	56	0	-
14060C	98	51	0	-
14106C	95	47	0	-
14110C	65	41	0	-
14182C	81	53	0	-
14212C	90	50	0	-
14308C	35	46	0	-
14464G	98	14	0	-
14533a	64	16	0	-
14569A	98	24	0	-
14571a	95	46	0	-
14668T	94	30	0	-
14755G	97	7	0	-
14766T	98	42	0	-
14769G	40	15	0	-
14905A	95	30	1	4
14926G	58	16	0	-
14927G	93	24	0	-
15043A	94	30	0	-
15172A	84	34	7	10
15208G	99	36	0	-
15211T	95	25	0	-
15229C	94	55	0	-
15391T	94	22	0	-
15626T	99	35	0	-
15663C	76	43	0	-
15735T	92	24	0	-
15790T	94	22	0	-
15884A	96	36	4	12
15905C	87	52	0	-
15944+T	91	0	0	-
Reference
[1] Soares P, Ermini L, Thomson N, Mormina M, Rito T, et al. (2009) Correcting for purifying selection: an improved human mitochondrial molecular clock. Am J Hum Genet 84: 740-759.
