# Supplementary material for: New Insights into the Lake Chad Basin Population Structure Revealed by High-Throughput Genotyping of Mitochondrial DNA Coding SNPs
Source: PLoS One. 2011 Apr 20;6(4):e18682. doi: 10.1371/journal.pone.0018682 (PMC3080428; doi:10.1371/journal.pone.0018682)
Supplement: Table S3 — Haplogroup frequencies in all the population samples analyzed at the maximum level of resolution provided by the control region and the mtSNPs. (XLS) [file pone.0018682.s003.xls]

## Sheet: Table S3_absolute values
Table S3. Haplogroup absolute frequencies in the Chad Basin populations
	HG	CA	SA	Bu	Fa	BF	TF	Hi	Kb	Ka	Ko	Ms	Mf	TOTAL		Legend
	H*	0	0	1	0	0	1	1	0	1	1	0	0	5		CA	Chad Arabs
	HV	0	0	0	0	0	0	0	0	1	0	0	1	2		SA	Shuwa Arabs
	HV0	0	0	0	0	0	1	0	0	0	0	0	0	1		Bu	Buduma
	L0a1a	3	0	0	1	0	0	2	3	2	3	1	4	19		Fa	Fali
	L0a1b	0	0	1	0	0	0	3	0	1	3	2	0	10		BF	Bongor Fulani
	L0a1b1	0	0	0	1	0	0	0	0	2	1	0	1	5		TF	Tcheboua Fulani
	L0f2a	0	0	0	0	0	0	1	0	0	0	0	0	1		Hi	Hide
	L1b1a	0	1	0	1	12	7	0	3	1	0	1	0	26		Kb	Kanembu
	L1b1a2	0	0	0	0	0	0	0	2	0	0	0	0	2		Ka	Kanuri
	L1b1a2a	0	0	0	0	0	0	0	1	0	0	0	0	1		Ko	Kotoko
	L1b1a3	0	0	0	4	1	0	0	0	0	2	0	0	7		Ms	Masa
	L1b1a4	0	0	0	0	0	0	0	0	1	0	0	0	1		Mf	Mafa
	L1b1a6	0	0	0	0	0	1	0	0	0	0	0	0	1
	L1c1	0	0	0	0	0	0	0	2	0	0	1	0	3
	L1c1d	0	0	0	0	0	1	0	0	0	0	0	0	1
	L1c3a	0	0	0	1	1	1	5	0	0	0	1	1	10
	L1c3b	0	0	0	0	0	0	1	0	0	0	0	0	1
	L1c3b1	0	0	0	0	0	0	1	0	0	0	1	0	2
	L2a	2	1	1	0	1	0	0	1	0	1	0	0	7
	L2a*	0	0	0	0	0	0	0	0	0	0	0	1	1
	L2a1	3	0	3	0	1	0	1	8	2	1	0	2	21
	L2a1*	0	0	0	1	0	0	0	0	1	0	0	0	2
	L2a1c	0	1	2	1	0	0	1	2	2	2	0	2	13
	L2a1c1	1	0	0	0	0	0	0	0	0	0	0	0	1
	L2a1c2	1	2	1	0	0	0	0	0	0	0	1	0	5
	L2a1c3	1	0	0	0	0	0	0	0	0	0	0	1	2
	L2a1d	1	4	0	0	0	0	0	4	1	4	0	0	14
	L2a1a	0	0	0	0	0	0	0	0	0	1	0	0	1
	L2a1a2	0	0	0	0	0	0	2	0	0	0	0	0	2
	L2a1a2a1	0	0	0	0	0	0	0	1	0	0	1	0	2
	L2a1a3	0	0	0	0	0	0	0	2	0	0	0	0	2
	L2a1f	0	1	0	2	0	0	0	0	0	1	0	1	5
	L2a2a	0	1	0	2	1	0	1	1	0	2	4	1	13
	L2b1	0	0	0	0	4	0	3	1	1	1	1	0	11
	L2b1a	0	0	0	0	0	3	0	0	0	0	0	1	4
	L2b2	0	0	1	0	0	0	0	1	2	0	0	5	9
	L2c	0	0	1	0	2	4	0	0	0	0	1	0	8
	L2e	0	0	5	2	0	1	1	0	0	0	0	1	10
	L3b	0	0	0	0	0	0	0	0	0	0	0	1	1
	L3b1	0	0	0	1	1	0	0	0	0	0	0	0	2
	L3b1a	0	5	1	4	11	5	1	3	5	2	4	8	49
	L3b1b	0	0	0	0	2	6	0	0	0	0	0	0	8
	L3b2	1	0	0	0	0	1	0	0	1	0	1	0	4
	L3d	0	1	0	0	0	0	1	1	2	0	1	0	6
	L3d*	0	2	0	0	0	0	0	0	1	0	0	0	3
	L3d1	2	0	0	0	0	0	0	0	1	1	1	0	5
	L3d1a	0	1	0	0	3	2	0	0	1	0	0	1	8
	L3d1b	2	0	0	0	0	0	0	0	1	0	0	0	3
	L3d1c	0	0	0	0	0	0	2	0	2	0	0	2	6
	L3d1d	0	1	0	0	0	0	0	0	1	0	0	4	6
	L3d3	1	0	0	0	0	0	3	0	1	0	0	2	7
	L3e1	0	1	0	0	1	0	3	1	0	0	0	2	8
	L3e1c	0	0	0	0	1	0	0	0	0	0	0	0	1
	L3e1e	0	0	0	1	0	0	0	0	0	0	0	0	1
	L3e1g	0	0	0	0	0	0	0	0	1	1	0	0	2
	L3e2	0	0	0	0	0	0	2	0	2	0	0	7	11
	L3e2a	1	1	0	6	1	0	0	0	1	1	3	0	14
	L3e2b	0	4	2	2	2	3	1	0	1	1	1	0	17
	L3e3	0	0	0	1	0	0	0	0	0	0	0	0	1
	L3e3b	0	0	0	0	0	0	0	0	1	0	0	1	2
	L3e4	0	0	0	0	0	0	0	0	0	0	1	0	1
	L3e5	0	3	0	6	1	1	6	3	4	13	5	3	45
	L3f1a	0	0	3	1	0	0	0	0	0	0	0	0	4
	L3f1b	1	1	0	2	0	1	3	5	5	5	3	1	27
	L3f1b4	0	0	0	0	0	0	0	0	0	1	0	0	1
	L3f2b	0	0	0	0	0	0	0	0	0	3	0	0	3
	L3f3	0	0	3	0	0	1	0	0	7	9	5	2	27
	L3h1a1	0	0	0	0	0	0	0	1	0	0	0	0	1
	L3h1b1a1	0	0	0	0	0	0	0	0	1	2	0	0	3
	L3k	0	0	0	0	0	0	0	1	0	0	0	0	1
	L4b2a1	0	0	0	0	0	0	0	0	1	0	0	0	1
	L4b2b	0	0	1	0	0	0	2	2	0	0	0	0	5
	L5c	0	0	0	0	0	0	0	1	0	0	0	0	1
	M*	0	0	0	0	0	0	0	0	0	0	1	0	1
	M1	1	0	2	0	0	0	0	0	0	0	0	0	3
	M1a1	0	4	0	0	0	0	0	0	0	0	0	0	4
	M1a1a	0	1	0	0	0	0	0	0	0	0	0	0	1
	M1b	0	0	1	0	0	0	0	0	0	0	0	0	1
	R0a	5	0	0	0	0	0	0	0	0	0	0	0	5
	U3	1	0	1	0	0	0	0	0	0	0	0	0	2
	U4	0	2	0	0	0	0	0	0	0	0	0	0	2
	U5b1	0	0	0	0	4	0	0	0	0	0	0	0	4
	U6	0	1	0	0	0	0	0	0	0	0	0	0	1
	U6a5	0	0	0	0	0	0	0	0	1	0	0	0	1
	U6b	0	0	0	0	0	0	0	0	0	0	0	1	1
		27	39	30	40	50	40	47	50	59	62	41	57	542

## Sheet: Table S3_relative frequencies
Table S3. Haplogroup relative frequencies in the Chad Basin populations
	HG	CA	SA	Bu	Fa	BF	TF	Hi	Kb	Ka	Ko	Ms	Mf		Legend
	H*	0	0	0.0333333	0	0	0.025	0.0212766	0	0.0169492	0.016129	0	0		CA	Chad Arabs
	HV	0	0	0	0	0	0	0	0	0.0169492	0	0	0.0175439		SA	Shuwa Arabs
	HV0	0	0	0	0	0	0.025	0	0	0	0	0	0		Bu	Buduma
	L0a1a	0.111111	0	0	0.025	0	0	0.0425532	0.06	0.0338983	0.0483871	0.0243902	0.0701754		Fa	Fali
	L0a1b	0	0	0.0333333	0	0	0	0.0638298	0	0.0169492	0.0483871	0.0487805	0		BF	Bongor Fulani
	L0a1b1	0	0	0	0.025	0	0	0	0	0.0338983	0.016129	0	0.0175439		TF	Tcheboua Fulani
	L0f2a	0	0	0	0	0	0	0.0212766	0	0	0	0	0		Hi	Hide
	L1b1a	0	0.025641	0	0.025	0.24	0.175	0	0.06	0.0169492	0	0.0243902	0		Kb	Kanembu
	L1b1a2	0	0	0	0	0	0	0	0.04	0	0	0	0		Ka	Kanuri
	L1b1a2a	0	0	0	0	0	0	0	0.02	0	0	0	0		Ko	Kotoko
	L1b1a3	0	0	0	0.1	0.02	0	0	0	0	0.0322581	0	0		Ms	Masa
	L1b1a4	0	0	0	0	0	0	0	0	0.0169492	0	0	0		Mf	Mafa
	L1b1a6	0	0	0	0	0	0.025	0	0	0	0	0	0
	L1c1	0	0	0	0	0	0	0	0.04	0	0	0.0243902	0
	L1c1d	0	0	0	0	0	0.025	0	0	0	0	0	0
	L1c3a	0	0	0	0.025	0.02	0.025	0.106383	0	0	0	0.0243902	0.0175439
	L1c3b	0	0	0	0	0	0	0.0212766	0	0	0	0	0
	L1c3b1	0	0	0	0	0	0	0.0212766	0	0	0	0.0243902	0
	L2a	0.0740741	0.025641	0.0333333	0	0.02	0	0	0.02	0	0.016129	0	0
	L2a*	0	0	0	0	0	0	0	0	0	0	0	0.0175439
	L2a1	0.111111	0	0.1	0	0.02	0	0.0212766	0.16	0.0338983	0.016129	0	0.0350877
	L2a1*	0	0	0	0.025	0	0	0	0	0.0169492	0	0	0
	L2a1c	0	0.025641	0.0666667	0.025	0	0	0.0212766	0.04	0.0338983	0.0322581	0	0.0350877
	L2a1c1	0.037037	0	0	0	0	0	0	0	0	0	0	0
	L2a1c2	0.037037	0.0512821	0.0333333	0	0	0	0	0	0	0	0.0243902	0
	L2a1c3	0.037037	0	0	0	0	0	0	0	0	0	0	0.0175439
	L2a1d	0.037037	0.102564	0	0	0	0	0	0.08	0.0169492	0.0645161	0	0
	L2a1a	0	0	0	0	0	0	0	0	0	0.016129	0	0
	L2a1a2	0	0	0	0	0	0	0.0425532	0	0	0	0	0
	L2a1a2a1	0	0	0	0	0	0	0	0.02	0	0	0.0243902	0
	L2a1a3	0	0	0	0	0	0	0	0.04	0	0	0	0
	L2a1f	0	0.025641	0	0.05	0	0	0	0	0	0.016129	0	0.0175439
	L2a2a	0	0.025641	0	0.05	0.02	0	0.0212766	0.02	0	0.0322581	0.097561	0.0175439
	L2b1	0	0	0	0	0.08	0	0.0638298	0.02	0.0169492	0.016129	0.0243902	0
	L2b1a	0	0	0	0	0	0.075	0	0	0	0	0	0.0175439
	L2b2	0	0	0.0333333	0	0	0	0	0.02	0.0338983	0	0	0.0877193
	L2c	0	0	0.0333333	0	0.04	0.1	0	0	0	0	0.0243902	0
	L2e	0	0	0.166667	0.05	0	0.025	0.0212766	0	0	0	0	0.0175439
	L3b	0	0	0	0	0	0	0	0	0	0	0	0.0175439
	L3b1	0	0	0	0.025	0.02	0	0	0	0	0	0	0
	L3b1a	0	0.128205	0.0333333	0.1	0.22	0.125	0.0212766	0.06	0.0847458	0.0322581	0.097561	0.140351
	L3b1b	0	0	0	0	0.04	0.15	0	0	0	0	0	0
	L3b2	0.037037	0	0	0	0	0.025	0	0	0.0169492	0	0.0243902	0
	L3d	0	0.025641	0	0	0	0	0.0212766	0.02	0.0338983	0	0.0243902	0
	L3d*	0	0.0512821	0	0	0	0	0	0	0.0169492	0	0	0
	L3d1	0.0740741	0	0	0	0	0	0	0	0.0169492	0.016129	0.0243902	0
	L3d1a	0	0.025641	0	0	0.06	0.05	0	0	0.0169492	0	0	0.0175439
	L3d1b	0.0740741	0	0	0	0	0	0	0	0.0169492	0	0	0
	L3d1c	0	0	0	0	0	0	0.0425532	0	0.0338983	0	0	0.0350877
	L3d1d	0	0.025641	0	0	0	0	0	0	0.0169492	0	0	0.0701754
	L3d3	0.037037	0	0	0	0	0	0.0638298	0	0.0169492	0	0	0.0350877
	L3e1	0	0.025641	0	0	0.02	0	0.0638298	0.02	0	0	0	0.0350877
	L3e1c	0	0	0	0	0.02	0	0	0	0	0	0	0
	L3e1e	0	0	0	0.025	0	0	0	0	0	0	0	0
	L3e1g	0	0	0	0	0	0	0	0	0.0169492	0.016129	0	0
	L3e2	0	0	0	0	0	0	0.0425532	0	0.0338983	0	0	0.122807
	L3e2a	0.037037	0.025641	0	0.15	0.02	0	0	0	0.0169492	0.016129	0.0731707	0
	L3e2b	0	0.102564	0.0666667	0.05	0.04	0.075	0.0212766	0	0.0169492	0.016129	0.0243902	0
	L3e3	0	0	0	0.025	0	0	0	0	0	0	0	0
	L3e3b	0	0	0	0	0	0	0	0	0.0169492	0	0	0.0175439
	L3e4	0	0	0	0	0	0	0	0	0	0	0.0243902	0
	L3e5	0	0.0769231	0	0.15	0.02	0.025	0.12766	0.06	0.0677966	0.209677	0.121951	0.0526316
	L3f1a	0	0	0.1	0.025	0	0	0	0	0	0	0	0
	L3f1b	0.037037	0.025641	0	0.05	0	0.025	0.0638298	0.1	0.0847458	0.0806452	0.0731707	0.0175439
	L3f1b4	0	0	0	0	0	0	0	0	0	0.016129	0	0
	L3f2b	0	0	0	0	0	0	0	0	0	0.0483871	0	0
	L3f3	0	0	0.1	0	0	0.025	0	0	0.118644	0.145161	0.121951	0.0350877
	L3h1a1	0	0	0	0	0	0	0	0.02	0	0	0	0
	L3h1b1a1	0	0	0	0	0	0	0	0	0.0169492	0.0322581	0	0
	L3k	0	0	0	0	0	0	0	0.02	0	0	0	0
	L4b2a1	0	0	0	0	0	0	0	0	0.0169492	0	0	0
	L4b2b	0	0	0.0333333	0	0	0	0.0425532	0.04	0	0	0	0
	L5c	0	0	0	0	0	0	0	0.02	0	0	0	0
	M*	0	0	0	0	0	0	0	0	0	0	0.0243902	0
	M1	0.037037	0	0.0666667	0	0	0	0	0	0	0	0	0
	M1a1	0	0.102564	0	0	0	0	0	0	0	0	0	0
	M1a1a	0	0.025641	0	0	0	0	0	0	0	0	0	0
	M1b	0	0	0.0333333	0	0	0	0	0	0	0	0	0
	R0a	0.185185	0	0	0	0	0	0	0	0	0	0	0
	U3	0.037037	0	0.0333333	0	0	0	0	0	0	0	0	0
	U4	0	0.0512821	0	0	0	0	0	0	0	0	0	0
	U5b1	0	0	0	0	0.08	0	0	0	0	0	0	0
	U6	0	0.025641	0	0	0	0	0	0	0	0	0	0
	U6a5	0	0	0	0	0	0	0	0	0.0169492	0	0	0
	U6b	0	0	0	0	0	0	0	0	0	0	0	0.0175439
